# Supplementary material for: Duodromic atrioventricular reentry tachycardia: a case report of a rare adenosine insensitive supraventricular tachycardia
Source: Eur Heart J Case Rep. 2024 Dec 30;9(1):ytae698. doi: 10.1093/ehjcr/ytae698 (PMC11718398; doi:10.1093/ehjcr/ytae698)
Supplement: ytae698_Supplementary_Data [file ytae698_supplementary_data.zip]

Archive with 2 entries (2 files):
- Suppl1.jpg
- Suppl2.jpg
